# Supplementary material for: Origin of alkali-rich volcanic and alkali-poor intrusive carbonatites from a common parental magma
Source: Sci Rep. 2021 Sep 2;11:17627. doi: 10.1038/s41598-021-97014-y (PMC8413459; doi:10.1038/s41598-021-97014-y)
Supplement: Supplementary file 8 — Supplementary Information 8. [file 41598_2021_97014_MOESM8_ESM.xlsx]

## Sheet: Supp. Table 1 Olivine
Supplementary Table 1. Compositions of olivine from the Guli carbonatite (EPMA WDS data)
ID	Comment	Mg#	MgO	Cr2O3	TiO2	CaO	SiO2	Al2O3	FeO	MnO	NiO	Total
1	Gu70Ol-1	0.974103	55.3048	0.0002	0	0.0783	42.0244	0.0109	2.6195	0.286	0	100.324
2	Gu70Ol-2	0.974513	54.8907	0.0009	0	0.0615	42.6742	0.0076	2.5577	0.2744	0	100.467
3	Gu70Ol-3	0.973165	54.9952	0	0.0096	0.0723	42.4611	0.0125	2.7018	0.3032	0.0006	100.556
4	Gu70Ol-4	0.973079	54.9181	0	0	0.0865	42.1813	0.0143	2.7069	0.3017	0	100.209
5	Gu70Ol-5	0.972548	55.0724	0.0021	0.0021	0.0571	42.1041	0.0218	2.7696	0.2948	0.0035	100.328
6	Gu70Ol-6	0.972944	55.1489	0	0.0062	0.0587	42.1073	0.0115	2.7323	0.3012	0.0053	100.371
7	Gu70Ol-7	0.973568	55.1978	0	0.0062	0.0498	42.1106	0.0019	2.67	0.2852	0	100.322
8	Gu70Ol-8	0.974518	55.5289	0	0.0038	0.0565	42.0957	0.0117	2.5869	0.27	0	100.553
9	Gu70Ol-9	0.972708	55.1428	0.0007	0.0045	0.0538	42.438	0.0098	2.7565	0.3019	0.0062	100.714
10	Gu70Ol-10	0.98357	56.201	0.0013	0.0057	0.0101	42.1363	0.0037	1.6726	0.2074	0.0054	100.243
11	Gu70Ol-11	0.972167	55.0477	0	0	0.0848	41.8278	0.0164	2.8079	0.3089	0	100.094
12	Gu70Ol-12	0.976295	55.251	0	0.0047	0.0099	42.0477	0	2.3901	0.2591	0.0064	99.9689
13	Gu70Ol-13	0.972476	55.0536	0	0	0.0566	42.274	0.0171	2.7761	0.2875	0.0116	100.477
14	Gu70Ol-14	0.972802	54.4762	0.0084	0	0.0962	42.3113	0.0147	2.7136	0.3056	0.009	99.935
15	Gu70Ol-15	0.972448	54.2417	0	0.0047	0.0855	42.3353	0.0222	2.738	0.2892	0	99.7166
16	Gu70Ol-16	0.971798	54.0466	0.0023	0.0015	0.0877	42.4432	0.0157	2.7944	0.2981	0	99.6895
17	Gu70Ol-17	0.974072	54.8815	0.0037	0.0012	0.0522	42.444	0.0089	2.6027	0.2749	0	100.269
18	Gu70Ol-18	0.9738	55.0541	0	0.0077	0.0516	42.5554	0.0107	2.639	0.2752	0	100.594

## Sheet: Supp. Table 2 Apatite
Supplementary Table 2: compositions of apatite from the Guli carbonatite (EPMA WDS data)
ID	Comment	CaO	P2O5	SrO	Na2O	SiO2	FeO	MnO	SO3	F	Cl	La2O3	Ce2O3	Pr2O3	Nd2O3	Y2O3	ThO2	Total
1	Gu70Mnt_A1	55.2643	41.1707	0.328	0.2398	0.0848	0.0017	0.004	0.0368	1.148	0.006	0.0362	0.2642	0.0303	0.1077	0.0006	0.0118	98.7349
2	Gu70Mnt_A2	54.7636	40.4854	0.3008	0.2389	0.0925	0.0173	0.0235	0.0205	1.0098	0.0027	0.0417	0.299	0.0263	0.0909	0.0009	0.0073	97.4211
3	Gu70Mnt_A3	54.9693	41.268	0.3264	0.1469	0.0765	0.007	0.0048	0.0139	1.1987	0.0053	0.0826	0.2806	0.0028	0.0528	0.0055	0	98.4411
4	Gu70Mnt_A4	55.4839	41.2929	0.34	0.1915	0.0903	0	0.0158	0.0301	1.4075	0.0129	0.0609	0.2843	0.0167	0.1018	0.0153	0.0049	99.3488
5	Gu70Mnt_A5	54.8759	41.3091	0.3307	0.2059	0.0915	0.0011	0.0052	0.0072	1.2954	0.0166	0.0469	0.2752	0	0.0501	0.004	0.0099	98.5247
6	Gu70Mnt_A6	54.2478	40.9094	0.4031	0.2856	0.114	0.0021	0.0056	0.0302	1.0057	0.0043	0.0496	0.2956	0.0553	0.0731	0	0	97.4814
7	Gu70Mnt_A7	54.2044	40.9519	0.3397	0.293	0.1057	0.0161	0.0103	0.0356	1.1111	0.0119	0.0394	0.3976	0.0426	0.0912	0.0129	0.0158	97.6792
8	Gu70Mnt_A8	54.3889	40.7509	0.3182	0.1479	0.0945	0.0073	0.0121	0.0193	1.0636	0.0053	0.0639	0.3139	0.0219	0.0471	0	0.0062	97.261
9	Gu70Mnt_A9	53.9503	41.2048	0.3492	0.1331	0.0251	0.0003	0.0031	0.0411	1.2059	0.0133	0.0568	0.3831	0.0418	0.0681	0.0037	0	97.4797
10	Gu70Mnt_A10	54.3661	40.9496	0.3507	0.2099	0.0691	0.01	0.0105	0.0169	1.2432	0.008	0.0376	0.2774	0	0.0941	0	0.0107	97.6538
11	Gu70Mnt_A11	54.4403	41.9658	0.3484	0.1753	0.1036	0	0.0163	0.0266	1.1039	0.0043	0.0382	0.2938	0.0414	0.1205	0.0129	0.0116	98.7029
12	Gu70Mnt_CD1	54.9215	40.955	0.3392	0.1972	0.09	0	0.0163	0.0066	1.1865	0.0113	0.0526	0.3332	0.0235	0.0981	0.0086	0.0137	98.2533
13	Gu70Mnt_CD2	54.743	40.8239	0.3491	0.2896	0.1134	0	0.0223	0.0307	1.2319	0.0156	0.0535	0.361	0	0.0604	0.0169	0.0118	98.1231
14	Gu70Mnt_CD3	54.549	40.2649	0.3696	0.3382	0.145	0.0195	0.0204	0.0554	1.1411	0.0043	0.0406	0.3108	0.0295	0.0801	0.02	0.0129	97.4013
15	Gu70Mnt_CD4	54.4135	40.3	0.3635	0.3047	0.1152	0.001	0	0.0362	1.2191	0.0166	0.0678	0.2896	0.0255	0.0908	0	0	97.2435
16	Gu70Mnt_CD5	54.5111	40.5329	0.3434	0.2973	0.1111	0	0.008	0.0525	1.1576	0.0076	0.0495	0.4071	0.0319	0.0702	0	0	97.5802
17	Gu70Mnt_CD6	54.7193	40.3871	0.4037	0.3589	0.126	0	0.0136	0.0332	1.1715	0.0205	0.0642	0.3464	0	0.0695	0	0	97.7139
18	Gu70Mnt_CD7	54.6502	40.7302	0.4146	0.3233	0.1041	0.0129	0	0.0253	1.1256	0.0136	0.0501	0.326	0.0104	0.0768	0.0218	0.0088	97.8937
19	Gu70Mnt_CD8	54.5763	40.6009	0.3466	0.2895	0.1255	0.0188	0.0059	0.042	1.1574	0.0997	0.0418	0.3154	0	0.0786	0.0161	0.0017	97.7162
20	Gu70Mnt_CD9	54.6726	40.4289	0.3334	0.3733	0.1323	0.0063	0.0081	0.0584	1.1523	0.0154	0.0469	0.3275	0.0322	0.092	0.0285	0.0067	97.7148
21	Gu70Mnt_CD10	54.6951	40.7834	0.3519	0.2898	0.1112	0.0036	0.0141	0.0414	1.0882	0.0187	0.0634	0.3823	0.045	0.0859	0.0037	0.0041	97.9818
22	Gu70Mnt_CD11	54.7359	40.7002	0.3324	0.2969	0.1372	0.0075	0.0129	0.0286	1.2659	0.0114	0.061	0.3992	0	0.0775	0.0211	0.0238	98.1115
23	Gu70Mnt_CD12	54.5699	40.5926	0.3553	0.399	0.1478	0.0128	0.0004	0.0548	1.0812	0.0224	0.0708	0.3503	0.0092	0.1008	0.0087	0	97.776
24	Gu70Mnt_CD13	54.5352	40.519	0.3468	0.3959	0.1472	0.014	0.0165	0.0304	1.0379	0.0064	0.0754	0.3679	0.0048	0.0644	0.0115	0.0114	97.5847
25	Gu70Mnt_CD14	54.8986	40.621	0.3893	0.3359	0.129	0.0138	0.0232	0.0341	1.1364	0.007	0.0569	0.3809	0.0398	0.1109	0.0146	0.0033	98.1947
26	Gu70Mnt_CD15	54.3143	40.2519	0.3568	0.3701	0.1266	0	0.0159	0.0377	1.1724	0.0107	0.0419	0.3297	0	0.0728	0.0183	0	97.1191
27	Gu70Mnt_CD16	54.7673	40.5609	0.3153	0.233	0.1034	0.0149	0	0.0243	1.0282	0.0003	0.0309	0.2896	0	0.1012	0.0146	0.0019	97.4858
28	Gu70Mnt_B1	55.0345	41.3708	0.3772	0.1424	0.0482	0.0264	0.0142	0.014	1.1643	0.0127	0.0466	0.3419	0.0354	0.057	0.0099	0.0092	98.7047
29	Gu70Mnt_B2	55.0719	41.3167	0.3591	0.1214	0.0743	0.0165	0	0.011	1.043	0.006	0.0588	0.3379	0.0305	0.1011	0.021	0.0242	98.5934
30	Gu70Mnt_B3	54.5575	40.8249	0.3356	0.1692	0.0652	0	0.0053	0.0347	1.235	0.0134	0.0593	0.3728	0.0217	0.0724	0	0	97.767
31	Gu70Mnt_B4	54.4927	40.9209	0.3073	0.1561	0.0702	0.0142	0.0105	0.0438	1.1906	0.0127	0.0384	0.302	0.0004	0.0583	0.0031	0.0162	97.6374
32	Gu70Mnt_B5	54.5799	41.0914	0.4052	0.1287	0.004	0.0268	0.0059	0.014	1.1159	0	0.0843	0.6133	0.014	0.1208	0.0396	0	98.2438
33	Gu70Mnt_B6	54.4384	40.9337	0.3852	0.1883	0.0093	0.0328	0.0227	0.0006	1.2208	0.011	0.0655	0.4494	0.0345	0.1147	0	0.0097	97.9166
34	Gu70Mnt_B7	54.5709	41.2569	0.3625	0.1599	0.0907	0.0147	0.007	0.0347	1.0959	0.0074	0.0474	0.2987	0.0305	0.0734	0.0257	0.0102	98.0865
35	Gu70Mnt_B8	54.1169	40.9887	0.3364	0.1601	0.0636	0.0267	0.0146	0.0237	1.2448	0.002	0.0363	0.3172	0.0088	0.0371	0.0053	0	97.3822
36	Gu70Mnt_B9	53.8346	40.8076	0.3518	0.2743	0.1243	0.0053	0.0239	0.0177	1.0539	0.0077	0.0506	0.3475	0.0337	0.0949	0.0009	0	97.0287
37	Gu70Mnt_B10	54.1569	40.8579	0.3481	0.2328	0.0863	0	0.0244	0.0359	1.1357	0.005	0.0558	0.35	0.0092	0.1239	0.0037	0.0225	97.4481
38	Gu70Mnt_B11	53.6976	41.1895	0.3896	0.2356	0.0884	0.0105	0.0177	0.0397	1.0553	0.0091	0.0559	0.3821	0.0337	0.0657	0.0105	0.0066	97.2875
39	Gu70Mnt_B12	54.2855	41.35	0.3768	0.176	0.0742	0.0378	0.0175	0.0329	1.4075	0.0171	0.0364	0.2417	0.0378	0.0738	0.0111	0	98.1761
40	Gu70Mag_10Ap1	54.8997	41.0449	0.3542	0.2217	0.0907	0.527	0.0159	0.0322	1.1838	0.0124	0.0443	0.3397	0	0.1054	0.004	0.008	98.8839
41	Gu70Mag_13Ap1	54.5349	40.7884	0.3212	0.2058	0.0995	0.556	0.0167	0.0341	1.1417	0.0137	0.0488	0.3526	0.0373	0.0885	0.0239	0	98.2631
42	Gu70Mag_14Ap2	54.4398	40.5394	0.3975	0.2656	0.1276	0.5634	0.0111	0.0426	1.1982	0.007	0.0352	0.3306	0.0305	0.0643	0.0124	0.0033	98.0685
43	Gu70Mag_15Ap1	54.7621	40.5947	0.3327	0.3419	0.1517	0.7006	0.0105	0.0517	1.1893	0.0107	0.0353	0.3844	0	0.0895	0	0.0181	98.6732
44	Gu70Mag_15Ap2	54.8188	40.6289	0.3608	0.2902	0.1146	0.8637	0.0173	0.0444	1.2468	0.0144	0.0534	0.3021	0.0297	0.0676	0.018	0.0278	98.8985
45	Gu70Mag_15Ap3	55.1397	40.7395	0.3635	0.2741	0.1154	0.7861	0.02	0.0273	1.317	0.0451	0.0527	0.3478	0	0.0743	0.0143	0.0126	99.3294
46	Gu70Mag_15Ap4	55.0771	40.7971	0.3658	0.1992	0.101	0.7767	0.0075	0.0152	1.3225	0.0274	0.0341	0.3638	0.065	0.0525	0.0084	0.0184	99.2317
47	Gu70Ap_1	54.5203	40.3234	0.3052	0.3104	0.1498	0.0118	0.0156	0.0243	0.9612	0.008	0.0615	0.2635	0.0197	0.0803	0.0232	0.0212	97.0994
48	Gu70Ap_2	54.4582	40.6393	0.3141	0.2786	0.1135	0	0.0025	0.0481	0.9971	0.0117	0.0359	0.3124	0.0326	0.0627	0.0105	0.0125	97.3297
49	Gu70Ap_4	54.2139	40.6819	0.3778	0.3532	0.1214	0.0154	0.0122	0.0433	0.956	0.0044	0.0541	0.3474	0.0294	0.0776	0.0034	0.0136	97.305
50	Gu70Ap_5	54.3915	40.6694	0.3397	0.2705	0.1236	0.0195	0.0154	0.0585	1.0568	0.011	0.0419	0.278	0	0.055	0	0.0051	97.3359
51	Gu70Ap_5-1	54.7521	41.2478	0.3335	0.1533	0.0786	0	0	0.0201	1.1497	0.0121	0.038	0.3382	0.0177	0.0722	0	0.0056	98.2189
52	Gu70Ap_6	54.7576	41.0391	0.3566	0.1454	0.0181	0	0.0094	0.0311	1.0754	0.0147	0.0648	0.3954	0	0.0826	0.0056	0.0184	98.0142
53	Gu70Ap_7	54.6243	40.6653	0.3432	0.3133	0.1186	0.0011	0.0076	0.0183	1.0734	0	0.0787	0.2702	0.006	0.0789	0.0251	0.0169	97.6409
54	Gu70Ap_8	54.5535	40.5136	0.353	0.3771	0.1387	0.0243	0.0208	0.0347	1.0643	0.0207	0.0646	0.3274	0.0209	0.0839	0.0087	0.0008	97.607
55	Gu70Ap_9	54.7529	40.7217	0.2929	0.3938	0.157	0.0035	0.0027	0.0255	1.0969	0.0221	0.0696	0.3388	0.0301	0.0725	0.0102	0	97.9902
56	Gu70Ap_10	54.6358	40.7519	0.3509	0.1722	0.0892	0.0087	0.0042	0.0195	1.1364	0.0077	0.0378	0.4235	0	0.0485	0.0331	0.0047	97.7241
57	Gu70Ap_11	54.2745	40.4301	0.3202	0.3173	0.13	0.0216	0.0062	0.0323	1.0131	0.013	0.0528	0.3014	0	0.119	0.0294	0	97.0609
58	Gu70Ap_12	54.476	40.5249	0.3311	0.2644	0.1371	0	0	0.0426	0.9853	0.0067	0.0353	0.338	0	0.064	0.0127	0.0302	97.2483
59	Gu70Ap_14	54.7563	40.7639	0.3342	0.172	0.0758	0	0.004	0.0292	1.0199	0.009	0.0451	0.232	0.0165	0.0768	0.0006	0.0023	97.5376
60	Gu70Ap_16	54.6316	40.8203	0.3225	0.4344	0.1237	0	0.0156	0.1716	1.1111	0.0067	0.0665	0.3652	0	0.0997	0.0028	0	98.1717
61	Gu70Ap_16-1	55.0368	40.9136	0.3358	0.1732	0.0844	0.0205	0	0.0304	1.0722	0.005	0.0536	0.2962	0.0225	0.0803	0.0121	0.0052	98.1418
62	Gu70Ap_17	54.5655	40.9102	0.367	0.1445	0.0371	0.0031	0.0039	0.0256	1.0527	0.0167	0.0256	0.4124	0.0229	0.085	0.031	0.0115	97.7147
63	Gu70Ap_18	55.1757	40.9165	0.3407	0.1463	0.1038	0.0047	0	0.0414	1.1684	0.0154	0.0509	0.2521	0.0032	0.0513	0.0207	0	98.2911
64	Gu70Ap_19	55.0455	40.8675	0.3548	0.2043	0.1286	0.0096	0.0065	0.0512	1.1195	0.0392	0.0527	0.4102	0.037	0.0573	0.0164	0.003	98.4033
65	Gu70Ap_21	54.6762	40.9468	0.3324	0.2998	0.1091	0.0159	0.0093	0.0421	0.9914	0.0091	0.0594	0.3127	0.0334	0.0348	0.0195	0.008	97.8999
66	Gu70Ap_22	54.7329	41.2508	0.3797	0.1636	0.0422	0.0078	0.0065	0.0104	1.2145	0.0124	0.042	0.3829	0.0052	0.0999	0.0056	0.0187	98.3751
67	Gu70Ap_23	54.9579	41.2284	0.3264	0.1653	0.072	0.0124	0.0169	0.0116	1.0445	0.0261	0.0502	0.3087	0.037	0.0442	0.0093	0.0209	98.3318
68	Gu70Ap_24	55.3728	40.9813	0.3518	0.1286	0.0619	0	0.0066	0.0164	1.1884	0.0077	0.0558	0.3247	0.0587	0.0553	0.0133	0.0164	98.6397
69	Gu70Ap_25	58.7823	0.045	0.7532	0.0235	0.0106	0	0.0598	0	0.0283	0.0009	0.0308	0.1159	0.0017	0.0191	0.0136	0	59.8847
70	Gu70Ap_26	54.9274	41.1639	0.3561	0.1516	0.051	0.0148	0.0068	0.0549	1.099	0.0114	0.0678	0.3166	0.0544	0.0429	0.0093	0	98.3279
71	Gu70Ap_27	54.4559	40.3912	0.3664	0.2957	0.1236	0.0105	0.0085	0.0452	1.2784	0.0161	0.0704	0.3535	0.0383	0.0852	0.009	0.0057	97.5536
72	Gu70Ap_28	54.5238	40.6679	0.3435	0.2942	0.1298	0	0.01	0.0268	1.101	0.001	0.0319	0.378	0.0028	0.0527	0.0025	0	97.5659
73	Gu70Ap_29	54.9504	41.008	0.3218	0.1317	0.0726	0	0	0.0415	1.0774	0.0238	0.0507	0.3061	0.0085	0.0592	0.0245	0.0132	98.0894
74	Gu70Ap_31	54.4322	40.507	0.3755	0.2633	0.1469	0.0177	0.0214	0.0226	1.1198	0.0111	0.0478	0.2525	0.0592	0.0828	0.0037	0.0026	97.3661
75	Gu70Ap_32	54.6503	40.4806	0.3252	0.2263	0.119	0	0	0.0256	0.9701	0.0312	0.0332	0.2533	0.0185	0.1014	0.009	0	97.2437
76	Gu70Ap_33	54.4578	40.578	0.3377	0.3497	0.1346	0.0035	0.0183	0.0476	1.0612	0.0151	0.0652	0.3295	0.0036	0.075	0.0084	0.0035	97.4887
77	Gu70Ap_33-1	54.9417	40.8875	0.3525	0.1785	0.1027	0.0017	0.0122	0.0433	1.2492	0.0121	0.0411	0.2867	0.0113	0.0979	0.0043	0.0005	98.2232
78	Gu70Ap_34	54.8306	40.5917	0.3227	0.2718	0.14	0.0095	0.0013	0.0439	1.0221	0.0281	0.0406	0.2959	0	0.054	0.0161	0.0095	97.6778
79	Gu70Ap_36	54.5265	40.3586	0.3747	0.3843	0.1538	0.0029	0.0002	0.0414	1.0107	0.0231	0.0408	0.3721	0.0153	0.0719	0.0009	0	97.3772
80	Gu70Ap_37	54.671	40.614	0.3399	0.3075	0.1495	0.021	0	0.0475	1.1021	0.0211	0.0762	0.2764	0	0.0803	0.0065	0	97.713
81	Gu70Ap_38	54.7173	41.1393	0.43	0.1785	0.0309	0	0.0099	0.0335	1.1914	0.0131	0.0826	0.4647	0.0197	0.0843	0.0236	0.0111	98.4299
82	Gu70Ap_39	54.7955	41.1279	0.4134	0.1614	0.0728	0.0054	0.0207	0.0146	1.236	0.0067	0.0456	0.3558	0.0008	0.0843	0.0015	0.0083	98.3507
83	Gu70Ap_40	54.6326	40.559	0.3445	0.3293	0.1408	0.0083	0.0011	0.0511	1.0458	0.0157	0.035	0.3301	0	0.0422	0.0028	0.0023	97.5406
84	Gu70Ap_41	54.5075	40.4672	0.355	0.3078	0.1276	0	0.0237	0.0378	0.8508	0.0962	0.059	0.3594	0.0052	0.0824	0.0158	0.0131	97.3085
85	Gu70Ap_42	54.8988	41.1897	0.3858	0.1595	0.0363	0	0.0055	0.0238	1.0297	0.0168	0.0385	0.3434	0.0093	0.0838	0	0.015	98.2359
86	Gu70Ap_43	54.6758	40.5939	0.3753	0.248	0.128	0.0139	0.0028	0.0287	1.1596	0.0249	0.0313	0.277	0.0348	0.0762	0.0006	0.0077	97.6785
87	Gu70Ap_44	54.9617	40.9986	0.355	0.1549	0.0925	0.0217	0.0075	0.0263	1.0641	0.0091	0.056	0.2118	0.0178	0.0552	0	0.0147	98.0469
88	Gu70Ap_45	55.1888	41.2578	0.3616	0.1671	0.0838	0.0192	0.0042	0.03	1.1363	0.0171	0.0363	0.3894	0.0222	0.0704	0.0003	0.0039	98.7884
89	Gu70Ap_47	54.6671	40.4921	0.3253	0.3085	0.123	0.0142	0.0002	0.044	1.0876	0.0295	0.0482	0.2889	0.0202	0.0552	0.0187	0.0172	97.5399
90	Gu70Ap_49	54.5963	40.8466	0.3917	0.2483	0.1215	0.0342	0.0113	0.0275	0.9688	0.0188	0.039	0.2902	0.0161	0.0531	0.0189	0.0108	97.6931
91	Gu70Ap_50	55.3598	40.5288	0.3624	0.3404	0.1564	0	0.0109	0.0378	1.2368	0.0302	0.0513	0.3147	0.002	0.0855	0.0218	0.0138	98.5526
92	Gu70Ap_51	54.3223	40.1669	0.352	0.2599	0.1558	0.0096	0.0215	0.0586	1.2005	0.0819	0.0673	0.3737	0.0133	0.0954	0.0034	0.0124	97.1945
93	Gu70Ap_52	55.0359	40.8854	0.3023	0.1647	0.1033	0.0132	0.0179	0.0336	0.9905	0	0.0365	0.2452	0.0061	0.0538	0.0239	0.0013	97.9136
94	Gu70Ap_53	54.6967	40.9329	0.3263	0.1804	0.0774	0	0.0106	0.014	1.0107	0.006	0.0481	0.2229	0	0.0534	0.022	0	97.6014
95	Gu70Ap_54	54.9024	40.9176	0.3394	0.1686	0.0956	0.0006	0.0099	0.0275	1.0776	0.0127	0.046	0.2741	0.0476	0.0642	0.0137	0.0028	98.0003
96	Gu70Ap_55	54.8847	41.2905	0.3993	0.1458	0	0	0.0002	0.0263	1.0707	0.0181	0.0793	0.4772	0.0234	0.0747	0.0009	0.0054	98.4965
97	Gu70Ap_56	55.4903	41.0178	0.3244	0.2237	0.1162	0.0102	0	0.0079	1.3366	0.0154	0.0648	0.316	0.0129	0.0767	0.0183	0	99.0312
98	Gu70Ap_57	54.3039	40.4115	0.3457	0.3468	0.1493	0	0.0225	0.047	1.069	0.0188	0.042	0.3298	0	0.0605	0	0	97.1468
99	Gu70Ap_58	54.5433	41.2789	0.4033	0.1456	0.0302	0	0	0.0189	1.1588	0.0191	0.0571	0.4386	0.0262	0.0665	0.0115	0.0073	98.2053
100	Gu70Ap_59	55.5398	40.9707	0.3514	0.269	0.1208	0	0	0.0347	1.2015	0.0154	0.0512	0.3577	0	0.0334	0.0285	0.0066	98.9807
101	Gu70Ap_60	55.1496	40.7571	0.3531	0.265	0.1382	0.0138	0.0082	0.0286	1.1424	0.0147	0.0459	0.2987	0.0346	0.0891	0.0118	0.0075	98.3583
102	Gu70Ap_61	54.4212	40.35	0.3573	0.3337	0.1308	0.0155	0.0095	0.0402	0.9741	0.0134	0.0568	0.3425	0.0149	0.0736	0.0174	0.0084	97.1593
103	Gu70Ap_62	54.8054	40.9952	0.3709	0.1383	0.0732	0.0003	0.0175	0.0207	1.0881	0.0187	0.0553	0.23	0.0024	0.0601	0.0334	0.028	97.9375
104	Gu70Ap_63	58.1403	0.0411	0.6939	0.0032	0	0.0024	0.0421	0	0.0652	0.0097	0.0317	0.0504	0.0029	0.0052	0	0	59.0881
105	Gu70Ap_64	54.5517	40.759	0.3753	0.3609	0.1506	0	0.0228	0.028	1.0359	0.0248	0.0501	0.3419	0.0125	0.0809	0	0.015	97.8094
106	Gu70Ap_65	54.4596	40.0603	0.3572	0.3694	0.2234	0.0112	0.0074	0.0274	0.9961	0.0268	0.0656	0.3522	0.0595	0.0462	0.0012	0	97.0635
107	Gu70Ap_66	54.926	41.0986	0.3582	0.1845	0.0347	0.0066	0.023	0.0219	1.1404	0.0127	0.0616	0.4549	0.0044	0.0957	0	0.0021	98.4253
108	Gu70Ap_67	54.6153	40.2466	0.3426	0.2736	0.1489	0.0066	0.032	0.0383	0.9568	0.0371	0.0456	0.2871	0.0265	0.0664	0.0167	0	97.1401
109	Gu70Ap_68	54.7678	41.0097	0.3637	0.1662	0.0836	0.0039	0.0232	0.0177	1.1188	0.0281	0.0416	0.3068	0.0406	0.0705	0	0.0133	98.0555
110	Gu70Ap_69	54.3614	40.3621	0.3033	0.3468	0.138	0.0115	0.0209	0.031	1.1073	0.0181	0.075	0.3831	0.0474	0.1072	0	0.0097	97.3228
111	Gu70Ap_70	54.4948	40.36	0.362	0.2749	0.1464	0	0.0067	0.0536	1.1254	0.0194	0.0504	0.3269	0.0028	0.0914	0.0279	0.0012	97.3438
112	Gu70Ap_71	54.9247	41.0854	0.3005	0.1494	0.0869	0.0207	0.018	0.0104	1.1317	0.0171	0.06	0.2948	0.0426	0.0634	0.0077	0.0139	98.2272
113	Gu70Ap_72	54.6973	40.4496	0.3433	0.3422	0.1202	0.0134	0.0098	0.0377	1.0747	0.0271	0.036	0.3366	0.0221	0.0779	0.0161	0.008	97.612
114	Gu70Ap_73	54.8728	40.7753	0.3679	0.1949	0.1096	0.0057	0	0.0566	1.1966	0.01	0.0166	0.296	0.0129	0.0667	0.0087	0.0119	98.0022
115	Gu70Ap_74	54.4683	40.7759	0.3182	0.2991	0.1051	0.0224	0.0306	0.0371	1.085	0.015	0.0563	0.2959	0	0.0495	0.0093	0	97.5677
116	Gu70Ap_75	55.009	41.2961	0.33	0.1543	0.1427	0	0	0.0365	1.1542	0.0154	0.0439	0.351	0.0325	0.0728	0.0043	0.0034	98.6461
117	Gu70Ap_76	54.8737	41.1716	0.6443	0.2731	0.0694	0.0049	0.0186	0.0445	1.2602	0.0576	0.0942	0.6078	0.0281	0.1194	0.0164	0.01	99.2938
118	Gu70Ap_77	54.706	41.1303	0.3778	0.1334	0.0506	0	0.0086	0.0225	1.1107	0.0097	0.0611	0.4262	0.0104	0.1125	0.0381	0	98.1979
119	Gu70Ap_78	54.328	40.4038	0.3535	0.3433	0.1501	0.0089	0.0054	0.0347	1.0994	0.0124	0.0387	0.3633	0.0346	0.0694	0.0143	0.0093	97.2691
120	Gu70Ap_79	54.6931	41.0742	0.3851	0.1686	0.0368	0.0037	0	0.0305	1.1952	0.0077	0.0603	0.5177	0.0341	0.1324	0.0359	0.0045	98.3798
121	Gu70Ap_80	54.8627	41.1673	0.3082	0.1383	0.0967	0.0054	0.0043	0.025	0.9784	0	0.0483	0.2979	0.0233	0.06	0.0009	0.0165	98.0332
122	Gu70Ap_81	55.4175	40.7543	0.3348	0.1903	0.0965	0.0204	0	0.0122	1.2459	0.016	0.0214	0.2932	0.0362	0.0792	0.03	0.0222	98.5701
123	Gu70Ap_82	54.3324	40.1303	0.3909	0.337	0.1282	0	0.0095	0.0432	0.8797	0.0351	0.0597	0.3444	0	0.0566	0.0003	0.0111	96.7584
124	Gu70Ap_83	55.2086	41.1583	0.3867	0.1775	0.0317	0.0097	0.0161	0.0469	1.2665	0.0107	0.0551	0.3939	0.0362	0.0968	0.0164	0	98.9111
125	Gu70Ap_84	54.8507	41.1591	0.3578	0.1743	0.0991	0.0032	0.0007	0.028	1.1864	0.0107	0.059	0.4121	0.0225	0.0465	0.0217	0.0072	98.439
126	Gu70Ap_85	54.5699	40.4424	0.3201	0.3103	0.1417	0.0035	0	0.0328	1.0617	0.0097	0.0218	0.3311	0.0149	0.089	0	0.0255	97.3744
127	Gu70Ap_86	54.591	40.3531	0.3312	0.3329	0.1521	0.0005	0.0086	0.0286	1.082	0.0107	0.0325	0.277	0	0.0839	0.035	0.0138	97.3329
128	Gu70Ap_87	54.5466	40.4601	0.3698	0.2951	0.1329	0.0122	0.0108	0.0255	0.9612	0.0267	0.0602	0.283	0.037	0.0802	0.0071	0.026	97.3344
129	Gu70Ap_89	54.6618	40.9148	0.3697	0.2386	0.1174	0.007	0.0273	0.0499	1.1098	0.0304	0.0425	0.2624	0.0663	0.0765	0	0.0097	97.9841

## Sheet: Supp. Table 3 Calcite
Supplementary Table 3: compositions of calcite from the Guli carbonatite (SEM EDS data)
ID	MgO	CaO	FeO	SrO	Sum
1	0.729712	50.176	0	0.603151	51.5089
2	0.713128	53.382	0	0.721416	54.8165
3	0.812634	49.616	0	0.63863	51.0673
4	0.895556	52.556	1.05513	0.579498	55.0862
5	0.232181	54.054	1.44115	0.295662	56.023
6	0.978477	52.374	1.64703	1.22995	56.2295
7	0.995062	52.57	0	0.496712	54.0618
8	0.729712	53.144	0	0.898813	54.7725
9	0.64679	53.018	0	0.863333	54.5281
10	1.21066	52.71	0	0.934292	54.855
11	0.199012	54.334	0	0.461233	54.9942
12	0.431193	53.69	0	0.508539	54.6297
13	0.945309	53.032	0	0.733242	54.7106
14	0.364856	52.976	0	0.520365	53.8612
15	0.64679	52.724	0	0.67411	54.0449
16	0.497531	52.682	0	0.331142	53.5107
17	0.248765	53.172	1.04226	0.461233	54.9243
