# Supplementary material for: Origin of alkali-rich volcanic and alkali-poor intrusive carbonatites from a common parental magma
Source: Sci Rep. 2021 Sep 2;11:17627. doi: 10.1038/s41598-021-97014-y (PMC8413459; doi:10.1038/s41598-021-97014-y)
Supplement: Supplementary file 10 — Supplementary Information 10. [file 41598_2021_97014_MOESM10_ESM.xlsx]

## Sheet: Alkaline carbonates
Supplementary table 5. Compositions of the alkaline carbonates from the multiphase inclusions (EDS data, wt. %)
ID	Object, host mineral	CaO	Na2O	K2O	SO3	SiO2	Al2O3	FeO	MgO	SrO	Total
1	Guli, apatite	30.12	20.3	3.38	8.46					0.53	62.26
2	Guli, apatite	29.95	20.36	2.36	9.15						61.82
3	Guli, apatite	39.55	11.99								51.54
4	Guli, apatite	28.68	19.87	2.96	6.72					0.77	58.23
5	Guli, apatite	29.65	20.13	2.68	9.47						61.93
6	Guli, apatite	27.56	21.91	3.52	8.42						61.41
7	Guli, apatite	35.35	14.61								49.96
8	Guli, apatite	27.13	15.99	2.86	8.07						54.05
9	Guli, apatite	30.2	19.87	2.91	7.68						60.66
10	Guli, apatite	24.09	21.86	2.86	7.66						56.47
11	Guli, apatite	27.3	13.24	2.46	7.07	0.8			0.58		50.07
12	Guli, apatite	30.2	20.04	3.49	8.05						61.78
13	Guli, apatite	29.31	20.41	3.24	9.15						62.11
14	Guli, apatite	28.09	21.56	2.97	6.75						59.37
15	Guli, apatite	30.52	15.09	3.13	8.63						57.37
16	Guli, apatite	28.09	21.15	0.89	5.36						55.49
17	Guli, apatite	29.94	20.07	2.73	8.68						61.42
18	Guli, apatite	31.74	18.45	1.9	8.64						60.73
19	Guli, apatite	27.14	19.89	3.08	7.72						57.83
20	Guli, apatite	30.15	20.64	2.19	7.97						60.95
21	Guli, apatite	26.55	22.32	2.74	8.83		0.46				60.44
22	Guli, apatite	29.86	19.77	3.36	8.24						61.23
23	Guli, apatite	29.76	17.84	3.26	8.51						59.37
24	Guli, apatite	26.41	21.94	3.08	7.71						59.14
25	Guli, apatite	27.59	20.89	3.06	8.3						59.84
26	Guli, apatite	27.36	20.13	2.95	8.2						58.64
27	Guli, apatite	28.14	21.09	3.37	7.9						60.5
28	Guli, apatite	29.4	15.74	3.26	6.39						54.79
29	Guli, apatite	25.86	24.67	0.91	11.98	0.48					63.42
30	Guli, apatite	22.82	17.22	2.67	6.34						49.05
31	Guli, apatite	24.76	16.11	1.18	6.89						48.94
32	Guli,magnetite	31.99	15.91	5	2.99			1.37		0.82	55.89
33	Guli,magnetite	32.5	15.03	4.67	2.16			1.48		0.63	54.36
34	Guli,magnetite	31.96	17.8	6.37	2.36			1.77		0.93	58.49
35	Guli,magnetite	30.63	12.52	4.43	2.28		0.63	1.82	1.18	0.55	49.86
36	Guli,magnetite	30.81	17.94	5.06	2.21			2.04	0.45	0.88	56.02
37	Guli,magnetite	30.25	13.65	4.28	2.3		1.71	1.84	1.16	0.51	50.48
38	Guli,magnetite	32.49	16.22	5.13	2.62			1.39		0.69	56.46
39	Guli,magnetite	30.81	20.11	5.5	3.35			1.68		1.06	59.77
40	Guli,magnetite	31.13	19.81	4.05	4.05			0.64		0.67	59.04
41	Guli,magnetite	31.05	19.63	4.02	4.2			0.84		0.86	58.9
42	Guli,magnetite	29.34	19.12	5.39	2.39		1.62	1.8	0.53	1.1	56.24
43	Guli,magnetite	31.2	17.7	5.43	2.72			1.49		1	57.05
44	Guli,magnetite	24.76	14.17	4.78	1.77			1.29		0.57	45.48
45	Guli,magnetite	21.58	7.32	5.35	4.24			0.97		0.38	38.49
46	Guli,magnetite	22.75	21.59					0.89			44.34
47	Guli,magnetite	26	16.42	2.6	4.56			0.91			49.58
48	Guli,magnetite	26.37	14.92	4.24	1.78			1.19		0.68	47.31
49	Tagna, apatite	29.16	19.19	3.72	9.95						62.02
50	Tagna, apatite	27.46	18.14	3.41	9.09						58.1
51	Tagna, apatite	31.22	15.41	3.75	7.31						57.69
52	Tagna, apatite	29.24	15.98	4.31	7.16						56.69
53	Tagna, apatite	30.47	14.98	2.65	6.98						55.08
54	Tagna, apatite	31.31	13.3	4.36	6.95						55.92
55	Tagna, apatite	33.38	13.32	1.28	5.18						53.16
56	Tagna, apatite	33.08	13.84	3.42	5.72						56.06
57	Tagna, apatite	29.96	14.79	4.01	7.53						56.29
58	Tagna, apatite	30.37	14.56	3.78	7.59						56.3
59	Tagna, apatite	28.63	17.14	4.17	10						59.94
60	Tagna, apatite	31.71	14.2	3.62	6.12						55.65
61	Tagna, apatite	27.47	17.31	3.48	9.26						57.52
62	Tagna, apatite	30.08	15.12	4.08	6.46						55.74
63	Tagna, apatite	29	15.08	3.68	7.27						55.03
64	Tagna, apatite	32.13	12.43	1.94	4.6						51.1
65	Tagna, magnetite	30.91	13.3	5.37	2.18			2.61			51.76
66	Tagna, magnetite	28.31	14.89	3.27	3.45			5.27			49.92
