# Supplementary material for: Origin of alkali-rich volcanic and alkali-poor intrusive carbonatites from a common parental magma
Source: Sci Rep. 2021 Sep 2;11:17627. doi: 10.1038/s41598-021-97014-y (PMC8413459; doi:10.1038/s41598-021-97014-y)
Supplement: Supplementary file 11 — Supplementary Information 11. [file 41598_2021_97014_MOESM11_ESM.xlsx]

## Sheet: Лист1
Supplementary table 6. Compositions of melts in heated and quenched inclusions from the Guli and Tagna carbonatites (EDS data, wt. %)
ID	Object	Host	Temp	SiO2	TiO2	Al2O3	V2O3	FeO	MgO	MnO	CaO	Na2O	K2O	SrO	BaO	P2O5	SO3	Cl	Total	Comments
1	Guli	Magnetite	600	0	0	0	0	1.20953	0.644694	0	29.106	23.3983	2.56692	0.449406	0	0	5.275	0.07	62.7198
2	Guli	Magnetite	600	1.09286	0	0	0	1.46688	18.7788	0	11.788	16.1335	1.86795	0	0.412992	1.35129	2.25	0.16	55.3022
3	Guli	Magnetite	600	1.02857	0	0	0	2.00731	17.5224	0	10.836	18.1687	1.8559	0.473059	0.379506	0.893226	1.55	0.23	54.9447
4	Guli	Magnetite	600	1.05	0	0	0	2.03305	16.2496	0	14.686	24.2339	2.20538	0.496712	0.245563	2.49645	2.675	0.18	66.5517
5	Guli	Magnetite	600	3.19286	0	0.226667	0	6.92265	13.77	0	11.452	17.5757	1.56667	0.413927	0	1.64903	2.1	0.12	58.9895
6	Guli	Magnetite	600	0.771429	0	0.0566667	0	1.33821	12.1665	0	18.928	11.7935	1.47026	0.603151	0	1.16806	1.5	0.15	49.9458
7	Guli	Magnetite	600	0.642857	0	0	0	2.34186	15.7537	0	12.208	20.8509	2.14513	0.390274	0	1.55742	2.5	0.79	59.1801
8	Guli	Magnetite	600	0.6	0	0.377778	0	1.8143	15.5718	0	12.88	21.5113	2.03667	0.390274	0	2.63387	3.025	0.38	61.221
9	Guli	Magnetite	600	0.364286	0	0.132222	0	1.00366	15.3404	0	16.072	15.8909	3.03692	0	0.34602	1.55742	1.25	0.19	55.1838
10	Guli	Magnetite	600	0.364286	0	1.32222	0	1.47975	13.6708	0	13.37	22.8322	1.94026	0.532192	0	1.58032	2.85	0.23	60.172
11	Guli	Magnetite	600	0	0	0.453333	0	1.67276	14.4478	0	11.914	21.0396	1.92821	0.283836	0	1.55742	2.6	0.74	56.6369
12	Guli	Magnetite	600	0.535714	0	1.30333	0	1.49262	14.4147	0	10.444	17.0365	2.61513	0.378447	0	1.69484	2.75	0.48	53.1453
13	Guli	Magnetite	600	2.55	0	0	0	1.42828	13.8031	0	9.422	18.627	0.747179	0	0	2.31323	2.05	4.74	55.6807
14	Guli	Magnetite	600	0	0	0.453333	0	1.261	0.909184	0	26.866	29.0052	1.36179	0.43758	0	0.412258	7.275	0	67.9814
15	Guli	Magnetite	600	1.13571	0	0.264444	0	1.95584	9.76959	0	13.916	21.6865	1.67513	0.626804	0.602745	0	3.675	1.94	57.2478
16	Guli	Magnetite	600	0	0	0	0	1.261	16.3984	0	11.522	20.0152	3.25385	0.224703	0	1.87806	2.225	0.19	56.9682
17	Guli	Magnetite	700	0.514286	0	2.32333	0	1.58269	14.9106	0	9.954	19.3683	4.18179	0	0.546935	1.03065	2.875	0.25	57.5376
18	Guli	Magnetite	700	0	0	0	0	1.45401	14.7122	0	15.33	19.193	3.25385	0.473059	0	2.17581	2.15	0.56	59.302
19	Guli	Magnetite	700	0	0	0.358889	0	2.17459	14.4973	0	15.078	17.2252	2.92846	0.331142	0	2.06129	1.875	0.64	57.1699
20	Guli	Magnetite	700	0	0	0	0	1.91724	16.3322	0	15.344	16.3626	1.86795	0.319315	0	1.46581	4.675	0.19	58.4742
21	Guli	Magnetite	700	0	0	0.717778	0	2.35473	16.3488	0	15.274	15.4461	2.35	0.378447	0.301373	1.53452	1.5	0.29	56.4957
22	Guli	Magnetite	700	0	0	2.53111	0	1.99444	15.5553	0	13.734	14.5835	2.47051	0.224703	0	1.25968	1.625	0.42	54.3982
23	Guli	Magnetite	700	0	0	0	0	1.02939	17.5886	0	12.082	19.9478	2.20538	0.378447	0	5.81742	2.2	0.41	61.659
24	Guli	Magnetite	700	0	0	0	0	1.63416	4.57898	0	18.536	18.4383	2.3741	0.532192	0	0	5.625	0.61	52.3287
25	Guli	Magnetite	700	0.557143	0	1.58667	0	7.32154	11.869	0	11.578	17.0635	2.35	0.354795	0.34602	1.35129	1.55	0.79	56.7179
26	Guli	Magnetite	700	0.214286	0	1.79444	0	4.90247	9.24061	0	12.138	15.5	2.21744	0	0	0.961935	1.775	0.49	49.2342
27	Guli	Magnetite	700	0	0	0	0	1.45401	9.15796	0	18.774	22.5896	2.49462	0.43758	0	0.274839	5.1	1.21	61.4926
28	Guli	Magnetite	700	0.278571	0	0.0944444	0	1.44115	12.9931	0	13.678	24.5035	2.90436	0.579498	0	1.74065	3.2	0.96	62.3732
29	Guli	Magnetite	700	5.97857	0	0.264444	0	2.90803	3.10776	0	19.6	14.6778	3.03692	0	0.334858	0.229032	1.675	0.26	52.0724
30	Guli	Magnetite	700	0.364286	0	0.207778	0	2.61208	10.2159	0	13.944	23.1017	2.85615	0.473059	0.479964	1.64903	2.725	0.84	59.469
31	Guli	Magnetite	700	0	0	1.73778	0	1.64703	13.9849	0	13.104	20.6217	2.7959	0.449406	0.323696	1.64903	2.275	0.54	59.1285
32	Guli	Magnetite	700	0.921429	0	0.793333	0	1.76283	14.9933	0	16.016	15.527	3.35026	0.366621	0	1.14516	1.975	0.46	57.3109
33	Guli	Magnetite	700	0	0	0.585556	0	3.12677	11.3235	0	15.064	15.5674	3.32615	0.260183	0	1.09935	1.75	0.54	52.6429
34	Guli	Magnetite	700	0.385714	0	0.434444	0	1.7757	7.00898	0	19.194	22.5491	4.7	0.567671	0.792498	1.78645	2.325	0.3	61.8196
35	Guli	Magnetite	700	0	0	6.13889	0	8.90423	5.85184	0	20.902	19.247	2.75974	0.177397	0.491126	0.961935	1.2	0.23	66.8641
36	Guli	Magnetite	700	0.428571	0.413265	0.302222	0	10.4354	14.6792	0	15.316	23.1961	2.72359	0.544018	0	1.90097	1.85	0.22	72.0094
37	Guli	Magnetite	800	0.685714	0	0	0	1.89151	8.84388	0	17.374	24.0048	5.20615	0.650457	0.602745	0.961935	2.9	1.2	64.3212
38	Guli	Magnetite	800	0	0	0.226667	0	2.17459	8.56286	0	24.458	18.7617	2.78385	0.307489	0.479964	2.1071	2.525	0.69	63.0772
39	Guli	Magnetite	800	0	0	3.21111	0	2.76649	9.00918	0	22.568	18.4652	4.10949	0.378447	0.435316	2.35903	1.925	0.67	65.8973
40	Guli	Magnetite	800	0	0	0.868889	0	3.61573	5.17408	0	16.044	20.7835	2.56692	0	0	2.08419	1.8	0.17	53.1073
41	Guli	Magnetite	800	0	0	1.53	0	1.64703	12.1831	0	14.574	19.9748	3.71179	0.342968	0	1.74065	2.525	0.85	59.0793
42	Guli	Magnetite	800	0	0.198367	7.48	0	2.61208	4.52939	0	21.588	17.4948	3.91667	0.496712	0.212077	1.90097	1.725	0.49	62.644
43	Guli	Magnetite	800	0.342857	0	0.377778	0	5.59731	7.10816	0.309818	17.29	16.4974	3.63949	0.342968	0.34602	0.366452	1.95	0.43	54.5982
44	Guli	Magnetite	800	0	0	0.434444	0	4.13043	3.4549	0	20.734	21.6326	4.32641	0.307489	0	1.87806	2.175	0.57	59.6433
45	Guli	Magnetite	800	0	0	0.396667	0	2.4448	5.35592	0	19.95	18.6674	3.97692	0.43758	0.74785	2.33613	2.15	0.42	56.8833
46	Guli	Magnetite	800	0.857143	0	0.453333	0	5.64878	3.98388	0	13.93	18.4652	3.97692	0	0	1.28258	2.35	0.64	51.5879
47	Guli	Magnetite	800	0	0	0.453333	0	7.34728	3.24	0	22.848	22.6974	3.98897	0.272009	0	2.06129	2.15	0.21	65.2683
48	Guli	Magnetite	800	0.3	0	1.92667	0	2.21319	2.82673	0	23.24	19.5839	3.33821	0.520365	0	3.20645	1.8	0.16	59.1155
49	Guli	Magnetite	800	0.707143	0	0.472222	0	4.09183	4.54592	0	18.018	21.9965	2.42231	0.473059	0	1.83226	2.425	0.39	57.3743
50	Guli	Magnetite	800	2.46429	0.26449	1.15222	0	5.73885	3.09122	0	20.454	17.3061	3.13333	0	0	2.77129	2.15	0.22	58.7458
51	Guli	Magnetite	800	0	0	0	n/a	1.62	0.33	n/a	31.66	18.7	2.14	n/a	n/a	3.02	2.95	0	60.43	Variations in the same inclusion
52	Guli	Magnetite	800	0	0.45	0	n/a	2.8	2.92	n/a	14.85	21.11	3.2	n/a	n/a	3.94	2.15	1.29	52.71	Variations in the same inclusion
53	Guli	Magnetite	800	0	0	0	n/a	5.06	2.94	n/a	12.31	21.08	2.67	n/a	n/a	3.32	1.55	4.61	53.54	Variations in the same inclusion
54	Guli	Magnetite	800	0	0	0	n/a	4.85	2.62	n/a	12.94	22.77	2.75	n/a	n/a	2.91	2.95	4.93	56.46
55	Guli	Magnetite	800	0	0	0	n/a	1.05	7.35	n/a	21.35	19.82	2.71	n/a	n/a	4.65	2.65	0.18	59.76	Variations in the same inclusion
56	Guli	Magnetite	800	0	0	0.64	n/a	1.4	7	n/a	21.38	20.02	2.67	n/a	n/a	4.77	2.85	0.3	61.03	Variations in the same inclusion
57	Guli	Magnetite	800	0	0	0	n/a	1.17	7.46	n/a	21.9	17.12	2.58	n/a	n/a	3.76	3.22	0.24	57.16	Variations in the same inclusion
58	Guli	Magnetite	800	0	0	0	n/a	1.25	6.96	n/a	21.83	20.18	2.6	n/a	n/a	4.86	2.3	0	59.97	Variations in the same inclusion
59	Guli	Magnetite	800	0	0	0.49	n/a	1	7.98	n/a	20.3	16.59	2.05	n/a	n/a	4.31	3.5	0.15	56.37	Variations in the same inclusion
60	Guli	Magnetite	800	0	0	0	n/a	1.26	7.5	n/a	21.14	20.8	2.12	n/a	n/a	5.84	3.25	0	61.91	Variations in the same inclusion
61	Guli	Magnetite	800	0.73	0	0	n/a	2.03	6.55	n/a	23.51	20.22	2.82	n/a	n/a	3.85	3.2	0	62.9	Variations in the same inclusion
62	Guli	Magnetite	900	7.17857	0	4.08	0	3.21685	2.59531	0	28.476	20.5139	4.39872	0	0.85947	2.29032	2.85	0.41	76.8691
63	Guli	Magnetite	900	0	0	0.453333	0	3.34552	4.03347	0	23.772	26.3904	5.32667	0.579498	0.491126	1.96968	3.375	1.04	70.7767
64	Guli	Magnetite	900	2.59286	0	1.75667	0	9.31599	3.24	0	21.392	21.5383	4.24205	0	0.479964	1.74065	2.4	0.18	68.8784
65	Guli	Magnetite	900	1.77857	0	1.37889	0.470588	2.90803	4.01694	0	20.636	21.9561	4.13359	0	0.85947	1.80935	2.875	0.48	63.3025
66	Guli	Magnetite	900	1.67143	0.380204	2.15333	0	3.08817	3.98388	0	22.148	24.6922	5.25436	0	0	2.01548	2.775	0.78	68.942
67	Guli	Magnetite	900	0	0.330612	3.24889	0	3.29405	4.84347	0	17.108	25.757	4.45897	0.378447	0	1.80935	2.95	1	65.1788
68	Guli	Magnetite	900	0	0.512449	0	0	1.99444	1.93408	0	16.786	25.1774	5.86897	0.378447	0	1.80935	3.625	1.89	59.9761
69	Guli	Magnetite	900	0.75	0	1.41667	0	2.89516	12.9765	0	20.104	19.7322	0.783333	0.508539	0	2.13	3.15	1.12	65.5664
70	Guli	Magnetite	900	0.321429	0	1.49222	0	2.21319	1.88449	0	26.894	23.1826	2.39821	0.685936	0.524611	2.88581	2.3	0.14	64.9225
71	Guli	Magnetite	900	1.5	0	1.83222	0	9.74061	4.29796	0	17.794	22.4952	4.26615	0.532192	0.524611	1.62613	2.3	0.22	67.1291
72	Guli	Magnetite	900	1.52143	0	0	0	7.56602	2.79367	0	22.568	16.3357	3.88051	0	0.435316	1.99258	1.975	0.3	59.3682
73	Guli	Magnetite	900	0	0	3.79667	0	2.57348	4.51286	0	17.22	18.6	4.32641	0.461233	0.781336	1.83226	2.675	0.76	57.5392
74	Guli	Magnetite	900	4.9	0.13	2.93	n/a	1.75	1.24	n/a	21.87	12.47	3.05	n/a	n/a	1.65	2.4	0.34	53.31	Variations in the same inclusion
75	Guli	Magnetite	900	1.71	0	3.1	n/a	2.06	1.28	n/a	21.35	14.45	3.63	n/a	n/a	1.97	2.27	0	51.82	Variations in the same inclusion
76	Guli	Magnetite	900	3.89	0	0	n/a	1.94	0	n/a	23.84	13.66	3.73	n/a	n/a	1.79	2.75	0	51.6	Variations in the same inclusion
77	Guli	Magnetite	900	1.71	0	0	n/a	1.48	0	n/a	24.88	15.91	3.25	n/a	n/a	1.72	3.15	0	52.09	Variations in the same inclusion
78	Guli	Magnetite	900	1.63	0	2.34	n/a	1.93	2.14	n/a	24.54	18.17	3.81	n/a	n/a	1.6	2.37	0.26	58.79	Variations in the same inclusion
79	Guli	Magnetite	1000	0.514286	0	0.264444	0	1.89151	3.22347	0	25.088	24.5843	1.20513	0	0	7.1229	4	0.58	68.4741
80	Guli	Magnetite	1000	0.814286	0	1.32222	0	12.8545	8.46367	0	18.396	23.843	3.12128	0.567671	0.502288	1.62613	1.65	0.22	73.3811
81	Guli	Magnetite	1000	3.34286	0	0	0	3.20398	6.61224	0	21.98	15.6617	3.07308	0	0.323696	1.64903	1.4	0.42	57.6666
82	Guli	Magnetite	1000	2.46429	0.429796	2.62556	0	10.8472	5.4551	0	10.976	13.5187	2.31385	0	0	0.572581	1.175	0.35	50.7281
83	Guli	Magnetite	1000	1.84286	0	0.226667	0	2.11025	6.06673	0	17.626	14.7722	4.42282	0	0.51345	1.67194	2.1	0.79	52.1429
84	Guli	Magnetite	1000	0.792857	0	2.53111	0	3.95029	3.85163	0	18.914	19.0717	2.16923	0	0.435316	1.16806	3.025	0.25	56.1592
85	Guli	Magnetite	1000	0.728571	0	2.66333	0	4.2591	3.75245	0	18.2	20.7296	2.16923	0	0	1.16806	3	0.3	56.9703
86	Guli	Magnetite	1000	1.84286	0	2.38	0	5.62305	4.59551	0	21.126	22.3874	3.45872	0	0.334858	1.69484	1.5	0.27	65.2132
87	Guli	Magnetite	1000	1.05	0	0.717778	0	3.75728	3.32265	0	21.294	20.797	3.32615	0.484886	0.412992	2.1071	1.275	0.22	58.7648
88	Guli	Magnetite	1000	0.535714	0	0.831111	0	4.37491	4.39714	0	22.792	14.7452	3.90462	0.43758	0.245563	1.76355	1.925	0.61	56.5624
89	Guli	Magnetite	1000	0	0	0.283333	0	1.78857	4.14918	0	23.786	22.2526	4.62769	0.272009	0.245563	0.939032	2.225	0.79	61.359
90	Guli	Magnetite	1000	0	0	1.15222	0	2.45767	3.17388	0	14.868	15.9448	2.56692	0.20105	0	1.51161	1.625	0.19	43.6911
91	Guli	Magnetite	1000	3.12857	0	0	0	4.33631	7.12469	0	21.196	27.6978	4.78436	0	0	1.32839	2.375	0	71.9711
92	Guli	Magnetite	1000	3.94286	1.0249	1.83222	0	3.35839	8.26531	0	15.904	22.1448	3.86846	0.520365	0	1.3971	2.425	0.62	65.3034
93	Guli	Magnetite	1000	1.86429	0	0.963333	0	9.36746	7.38918	0.309818	11.984	19.2874	2.02462	0	0.312534	1.09935	3.05	0.7	58.352
94	Guli	Magnetite	1000	0	0	0.661111	0	3.31978	4.46327	0	24.598	18.5191	4.06128	0.484886	0.40183	2.70258	1.75	0.45	61.4119
95	Guli	Apatite	700	0	0	0	0	0	0.760408	0	26.908	18.6943	0.867692	0.413927	0	0.320645	9.575	0	57.54
96	Guli	Apatite	700	0	0	0	0	0	0.562041	0	25.844	21.6865	1.13282	0.544018	0	1.12226	12.85	0	63.7417
97	Guli	Apatite	700	0	0	0	0	0	0.479388	0	27.356	18.4248	1.9041	0.733242	0	1.23677	16.55	0	66.6843
98	Guli	Apatite	700	0	0	0	0	0	4.6451	0	22.848	26.013	1.65103	0.43758	0	12.78	6.075	0	74.4498
99	Guli	Apatite	700	0	0	0	0	0	0.727347	0	27.72	18.3439	0.964103	0.63863	0	0.595484	12.025	0	61.0145
100	Guli	Apatite	700	0	0	0	0	0	0.611633	0	26.6	21.107	0.578462	0.354795	0	0.251935	9.05	0	58.5538
101	Guli	Apatite	700	0	0	0	0	0	1.22327	0	26.81	20.9183	1.73538	0.331142	0	0.801613	8	0	59.8197
102	Guli	Apatite	700	1.17857	0	0	0	0	2.26469	0	25.76	25.9726	0.94	0.579498	0	12.4135	11.95	0	81.0589
103	Guli	Apatite	700	0	0	0	0	0	0	0	25.886	27.2261	1.33769	0.579498	0	0.389355	8.825	0.17	64.4136
104	Guli	Apatite	700	0	0	0	0	0	0.826531	0	27.594	20.1904	0.831538	0.520365	0	1.99258	9.45	0.17	61.5754
105	Guli	Apatite	700	0	0	0	0	0	1.96714	0	25.312	24.463	0.723077	0.319315	0	1.14516	7.95	0	61.8797
106	Guli	Apatite	700	0	0	0	0	0	0	0	27.356	22.32	0.903846	0.461233	0	1.35129	11.275	0	63.6674
107	Guli	Apatite	700	2.50714	0	0	0	0	0	0	25.48	22.6974	0.385641	0	0	0.526774	8.1	0.17	59.8669
108	Guli	Apatite	700	1.22143	0	0.0944444	0	0.308817	2.61184	0	21.84	18.3035	0.650769	0	0	3.02323	4.625	0	52.679
109	Guli	Apatite	700	0	0	0	0	0	0.446327	0	24.962	16.5917	2.56692	0.283836	0	1.69484	8.375	0.24	55.1607
110	Guli	Apatite	700	0	0	0	0	0	0	0	29.064	17.0904	2.33795	0.508539	0	6.09226	6.225	0	61.3182
111	Guli	Apatite	700	0.6	0	0	0	0	0	0	31.122	12.1304	0.506154	0.496712	0	1.55742	5.8	0	52.2127
112	Guli	Apatite	700	0	0	0	0	0	0.628163	0	28.28	19.1796	0.686923	0.366621	0	6.64194	9.05	0	64.8332
113	Guli	Apatite	700	1.52143	0	0.245556	0	0	6.72796	0	21.448	15.7561	0.638718	0	0.212077	4.14548	4.625	0.27	55.5903
114	Guli	Apatite	700	0	0	0	0	0	0	0	24.794	16.9826	1.8559	0.413927	0	0.412258	11.275	0	55.7337
115	Guli	Apatite	700	0	0	0	0	0	0.214898	0	24.584	15.6213	2.66333	0.248356	0	0.824516	9.875	0.53	54.5614
116	Guli	Apatite	800	0	0	0	0	0	3.43837	0	22.68	18.9909	0.976154	0.413927	0	6.98548	5.475	0.49	59.4498
117	Guli	Apatite	800	0	0	0	0	0	0.479388	0	27.622	15.9583	2.22949	0.248356	0	6.59613	7.45	0.14	60.7236
118	Guli	Apatite	800	0	0	0	0	0	0.595102	0	23.422	19.5839	0.988205	0.390274	0	1.74065	11.225	0.18	58.1251
119	Guli	Apatite	800	0.621429	0	0.812222	0	0	0.81	0	28.49	15.0822	1.13282	0.496712	0	7.35194	6.15	0.48	61.4273
120	Guli	Apatite	800	0	0	0.17	0	0	0.661224	0	22.442	18.8022	1.02436	0	0	2.33613	18.825	0.17	64.4309
121	Guli	Apatite	800	1.15714	0	0	0	0	0.214898	0	15.722	19.9748	2.30179	0	0	3.96226	16.875	0.62	60.8279
122	Guli	Apatite	800	0	0	0	0	0	0.909184	0	22.876	17.0096	1.89205	0	0	4.48903	5.675	3.67	56.5208
123	Guli	Apatite	800	0	0	0	0	0	0.595102	0	21.882	21.5652	1.57872	0.449406	0	1.74065	14.8	0.11	62.7211
124	Guli	Apatite	800	1.45714	0	0.0755556	0	0	0.413265	0	25.41	14.9878	0.554359	0.508539	0	2.49645	4.675	0.36	50.9381
125	Guli	Apatite	800	0	0	0	0	0	0.909184	0	25.116	18.6404	1.01231	0.484886	0	1.83226	11.1	0	59.0951
126	Guli	Apatite	800	2.42143	0	2.28556	0	0	3.24	0	20.93	18.6404	1.03641	0	0	1.4429	9.3	0.17	59.4667
127	Guli	Apatite	800	0.3	0	0	0	0	6.23204	0	14.686	21.7674	1.09667	0.496712	0	4.19129	8.075	0.14	56.9851
128	Guli	Apatite	800	0	0	0	0	0	0.363673	0	24.346	19.7861	0.988205	0.4021	0	1.87806	11.05	0.33	59.1441
129	Guli	Apatite	800	0	0	0	0	0	1.2398	0	25.144	16.6457	1.37385	0.425753	0	2.63387	7.525	0.22	55.2079
130	Guli	Apatite	800	0	0	0	0	0	0.330612	0	25.396	21.1339	0.361538	0.425753	0	2.1071	8.8	0	58.5549
131	Guli	Apatite	800	0	0	0	0	0	0	0	26.81	19.1796	0.735128	0.354795	0	3.04613	5.125	0	55.2506
132	Guli	Apatite	800	0	0	0	0	0	0	0	24.57	18.2361	1.31359	0.532192	0	2.45065	8	0	55.1025
133	Guli	Apatite	800	0	0	0	0	0	0.694286	0	23.94	18.3304	0.650769	0.626804	0	2.54226	12.275	0	59.0596
134	Tagna	Magnetite	700	0	0	0	n/a	2.51	8.66	n/a	16.24	16.88	3.04	n/a	n/a	1.76	2.55	0	51.64
135	Tagna	Magnetite	700	0	0	0	n/a	8.53	10.47	n/a	9.94	14.8	2.68	n/a	n/a	1.99	1.58	0	49.99
136	Tagna	Magnetite	700	0	0	0	n/a	1.48	6.14	n/a	19.24	16.62	3.18	n/a	n/a	1.29	2.4	0	50.35
137	Tagna	Magnetite	700	0	0	0	n/a	1.96	14.15	n/a	9.12	14.68	3.2	n/a	n/a	1.88	2.3	0	47.29
138	Tagna	Magnetite	700	0	0	0	n/a	2.78	8.58	n/a	11.15	12.94	1.42	n/a	n/a	1.47	2.15	0	40.48
139	Tagna	Magnetite	800	0	0	0	n/a	3.53	7.24	n/a	17.61	12.29	1.86	n/a	n/a	1.44	1.29	0	45.26
140	Tagna	Magnetite	800	0	0	0	n/a	2.89	14.56	n/a	10.12	11.92	3.22	n/a	n/a	1.34	1.58	0	45.63
141	Tagna	Magnetite	800	0	0	3.56	n/a	7.47	7.51	n/a	11.23	16.24	2.01	n/a	n/a	1.5	1.66	0	51.18
142	Tagna	Apatite	700	0.514286	0	0.132222	0	0	2.84327	0	26.572	29.6926	0.433846	0.295662	0	3.11484	5.3	0	68.8987
143	Tagna	Apatite	700	0	0	0	0	0	2.95898	0	30.226	25.4335	0.457949	0.354795	0	10.5813	3.55	0	73.5625
144	Tagna	Apatite	700	0	0	0	0	0	4.21531	0	18.48	28.8974	1.28949	0.461233	0	12.5739	6.975	0.36	73.2523
145	Tagna	Apatite	700	0	0	0	0	0	1.70265	0	26.852	24.6922	0.807436	0.413927	0	0.916129	8.875	0	64.2593
146	Tagna	Apatite	700	0	0	0	0	0	5.83531	0	20.818	20.6352	1.9041	0.283836	0	8.81774	4.15	0.2	62.6442
147	Tagna	Apatite	700	0	0	0	0	0	0	0	28.798	22.32	1.55462	0.591324	0	1.35129	7.175	0.13	61.9202
148	Tagna	Apatite	700	0	0	0	0	0	8.81082	0.219455	16.282	26.2287	1.09667	0.307489	0	5.56548	3.225	0.25	61.9856
149	Tagna	Apatite	700	0.707143	0	0.188889	0	0	0.446327	0	27.244	17.2522	2.20538	0.67411	0	3.84774	5.025	0	57.5908
150	Tagna	Apatite	700	0	0	0	0	0	8.5298	0	22.302	22.1043	0.265128	0.165571	0	7.19161	2.975	0.35	63.8835
151	Tagna	Apatite	700	0	0	0	0	0	0	0	30.254	23.277	0.674872	0	0	1.94677	5.225	0.25	61.6276
152	Tagna	Apatite	700	0	0	0	0	0	0.843061	0	27.174	24.0722	1.71128	0.342968	0	0.664194	5.725	0.24	60.7727
153	Tagna	Apatite	700	0	0	0	0	0	0.611633	0	30.828	15.6348	0.301282	0.4021	0	5.79452	3.175	0	56.7473
154	Tagna	Apatite	800	0.364286	0	0	0	0	5.81878	0	20.118	26.7274	2.85615	0.520365	0	7.05419	4.85	0.23	68.5392
155	Tagna	Apatite	800	0.835714	0	0.207778	0	0	0.760408	0	29.26	26.4309	3.90462	0.662283	0	1.76355	9.7	0.14	73.6652
156	Tagna	Apatite	800	4.05	0.495918	1.85111	0	0.283082	3.04163	0	26.67	12.063	1.98846	0.650457	0	2.35903	4.9	1.13	59.4827
157	Tagna	Apatite	800	0	0	0	0	0	0.330612	0	32.872	15.2709	2.3741	0.662283	0	3.73323	9.525	0	64.7681
158	Tagna	Apatite	800	0	0	0	0	0	3.75245	0	21.7	24.8404	3.42256	0.307489	0	4.16839	10.725	0.24	69.1563
159	Tagna	Apatite	800	0.192857	0	0	0	0	0.247959	0	28.28	19.6109	2.75974	0.496712	0	3.00032	9.65	0	64.2385
160	Tagna	Apatite	800	0	0	0	0	0	0.26449	0	32.69	20.9317	1.97641	0.307489	0	7.58097	7.45	0	71.2011
161	Tagna	Apatite	800	0	0	0	0	0	0	0	28.378	22.967	0.819487	0.390274	0	3.87065	11.875	0	68.3004
162	Tagna	Apatite	800	0.578571	0	0.188889	0	0	1.50429	0	33.614	21.9561	0.674872	0.67411	0	3.22935	4.875	0.21	67.5052
